# Supplementary material for: Seasonal coastal residency and large-scale migration of two grey mullet species in temperate European waters
Source: Mov Ecol. 2025 Jan 11;13:2. doi: 10.1186/s40462-024-00528-z (PMC11724599; doi:10.1186/s40462-024-00528-z)
Supplement: Supplementary file 1 — Additional file 1. [file 40462_2024_528_MOESM1_ESM.xlsx]

## Sheet: Sheet1
Receiver array acknowledgements
Project name	Managing institutes	Contributors	Reference/URL	URL
SWIMWAY_2021	Wageningen Marine Research	Jena Edwards, Erwin Winter, Allert Bijleveld, Tom Buijse	Edwards, J.; 2021; Wadden Tools - Swimway Wadden Sea. https://marineinfo.org/id/dataset/8030	https://www.vliz.be/en/imis?module=dataset&dasid=8030
RBVV2	Van Hall Larenstein University of Applied Sciences	Jeroen Huisman, Inge van der Knaap, Joop van Eerbeek	Huisman, J. van Eerbeek J. van der Knaap, I.; 2021; Van Hall Larenstein: Ruim baan voor vis 2. https://marineinfo.org/id/dataset/7822	https://www.vliz.be/en/imis?module=dataset&dasid=7822
bpns	Vlams Instituut voor de Zee (VLIZ); Universiteit Gent; Faculteit Wetenschappen; Vakgroep Biologie; Onderzoeksgroep Mariene Biologie (MARBIOL)	Jan Reubens, Klaas Deneudt, Inge van der Knaap, Pieterjan Verhelst, Francisco Hernandez	Reubens, J.; Hernandez, F; Deneudt, K.; (2017): LifeWatch observatory - Permanent acoustic receiver network in the Belgian Part of the North Sea. https://marineinfo.org/id/dataset/5843	https://www.vliz.be/en/imis?module=dataset&dasid=5843
Haringvliet2023-2026	Wageningen University and Research Centre, Wageningen Marine Research, Sportvisserij Nederland	Melanie Meijer zu Schlochtern, Niels Breve, Hans Verdaat, Remko Verspui, Jan Kamman	Meijer zu Schlochtern, M.P., Breve, N.; (2023-2026); Haringvlietdam - Rhine-Meuse Delta Acoustic Network	https://www.vliz.be/en/imis?module=dataset&dasid=8639
cpodnetwork	Vlams Instituut voor de Zee (VLIZ)	Elisabeth Debusschere, Jan Reubens, Francisco Hernandez, Klaas Deneudt	Debusschere, E.; Reubens, J.; Hernandez, F.; Deneudt, K.; Flanders Marine Institute; (2018): Permanent Cetacean passive acoustic sensor and receiver network in the Belgian Part of the North Sea. https://marineinfo.org/id/dataset/6550	https://www.vliz.be/en/imis?module=dataset&dasid=6550
ws1	Vlams Instituut voor de Zee (VLIZ); Universiteit Gent; Faculteit Wetenschappen; Vakgroep Biologie; Onderzoeksgroep Mariene Biologie (MARBIOL)	Jan Reubens, Klaas Deneudt, Inge van der Knaap, Pieterjan Verhelst, Francisco Hernandez	Reubens, J.; Hernandez, F; Deneudt, K.; (2017): LifeWatch observatory - Permanent acoustic receiver network in the Western Scheldt; Array 1: Between Breskens & Vlissingen. https://marineinfo.org/id/dataset/5844	https://www.vliz.be/en/imis?module=dataset&dasid=5844
Apelafico	Vlaams Instituut voor de Zee (VLIZ); Universiteit Leiden; Universiteit Leiden; Wageningen University and Research Centre; Wageningen Marine Research (WMR)	Elisabeth Debusschere, Klaas Deneudt, Jan Reubens, Carlota Fernandez Muñiz, Jeroen Hubert, Hans Slabbekoorn, Jozefien Demuynck, Benoit Berges	Debusschere, Elisabeth, Hubert, Jeroen, Berges, Benoit, Muñiz, Carlota, Reubens, Jan, Demuynck, Jozefien, Deneudt, Klaas, Slabbekoorn, Hans; (2023): Acoustic Ecology of Pelagic Fish Communities (APELAFICO). https://marineinfo.org/id/dataset/7858	https://www.vliz.be/en/imis?module=dataset&dasid=7858
FISHINTEL	University of Plymouth (UOP); Vlaams Instituut voor de Zee (VLIZ); l'Exploitation de la Mer (IFREMER); France Energies Marines (FEM); University of Exeter; Council of the Isles of Scilly (SIFCA)	Emma Sheehan, Thomas Stamp, Amy Cartwright, Jan Reubens, Carlota Fernandez Muñiz, Mathieu Woillez, Martial Laurans, Lydie Couturier, Matthew Witt, Lucy Hawkes, Thomas Horton, Thomas Hooper	Sheehan, E.; Couturier, L.; Hawkes, L.; Hooper, T.; Horton, T; Laurans, M.; Muñiz, C.; Reubens, J.; Stamp, T.; Witt, M.; Woillez, M.; 2021. Fisheries Innovation for sustainable SHared INTerchannEL resources (FISH INTEL). https://marineinfo.org/id/dataset/7881	https://www.vliz.be/en/imis?module=dataset&dasid=7881
Orstedcod	Wageningen University and Research Centre; Wageningen Marine Research (WMR)	Erwin Winter, Olvin van Keeken	Winter, Erwin. (2021). ORSTED COD project. https://marineinfo.org/id/dataset/6716	https://www.vliz.be/en/imis?module=dataset&dasid=6716
Brasem_IJM/MM	Wageningen University and Research Centre, Wageningen Marine Research	Olvin van Keeken, Erwin Winter, Ben Griffioen	https://marineinfo.org/id/dataset/6391	https://www.vliz.be/en/imis?module=dataset&dasid=6391
PelFish	Vlaams Instituut voor de Zee (VLIZ)	Elisabeth Debusschere	Debusschere, E.; Muñiz, C.; Reubens, J.; Casals, D.; Conings, B.; Deneudt, K.; 2023. Duurzame economische dragers in Vlaamse kustvisserijgemeenschappen post-Brexit (PelFish). https://marineinfo.org/id/dataset/8373	https://www.vliz.be/en/imis?module=dataset&dasid=8373
